# Supplementary material for: A Custom Solution for Acoustic Startle Response Setup with Spike2-Based Data Acquisition Interface
Source: Methods Protoc. 2023 Jun 8;6(3):57. doi: 10.3390/mps6030057 (PMC10300963; doi:10.3390/mps6030057)
Supplement: Supplementary file 1 [file mps-06-00057-s001.zip]

Archive with 1 entries (1 files):
- mps-2382827-supplementary.txt
