# Supplementary material for: A Custom Solution for Acoustic Startle Response Setup with Spike2-Based Data Acquisition Interface
Source: Methods Protoc. 2023 Jun 8;6(3):57. doi: 10.3390/mps6030057 (PMC10300963; doi:10.3390/mps6030057)
Supplement: Supplementary file 1 [file mps-06-00057-s001.zip › mps-2382827-supplementary.txt]

'Path to the file with default settings:
var defaultSettings$ := 
"C:/Users/Anna/Desktop/PPI/PPI_script/PPI - my script/SavedSettings/Default settings.txt";
var currentSettingsFile$ := "";

'Set variables for Settings dialog
'These values are just an example untill default settings are set.
'They will be overridden by the values from the file with default settings.
var auto% := 0;         'Automatic experiment procedure
var noiseDb := 70;      'Sound volume of background noise, db
var noiseDurSet% := 10; 'Duration of white noise before experiment starts, min
var prePulseDb := 80;   'Sound volume of prepulse, db
var prePulseDur% := 50; 'Duration of prepulse, ms
var ISI% := 100;        'Inter-stimulus interval between prepulse and pulse, ms
var pulseDb := 110;     'Sound volume of pulse, db
var pulseDur% := 50;    'Duration of pulse, ms
var ITIset := 10;       'Inter-trial interval, s
var ITIvar% := 5;       'Random variation of ITI in % of ITI duration
var numPrep% := 10;     'Number of prepulses
var numPulse% := 10;    'Number of pulses
var numPair% := 10;     'Number of prepulse+pulse pairs
var blockSeq$ := "RPD"; 'Sequence of block of stimuli of the same type

'Update settings parameters values with default settings, if specified
if defaultSettings$ <> "" then
    LoadDefaultSettings%();
endif;

'If info% = 1 Settings dialog can be opened again only for information
var info% := 0;
'Open Settings dialog
info% := Settings%();

'Set technical variables
var ITI, ITIvarVal;     
var noiseDur%, noisePer%;
var noiseLoop%, ITIloop%, varLoop%;
SetVariables();

'Delete existing waves in memory
PlayWaveDelete();
'Generate wave channels for noise, prepulse and pulse
MakeWaves();

'Write output sequencer file
WriteSequence%();

'Create new file for data recording
var recDataHandle% := FileNew(0);
FrontView(recDataHandle%);

'Set experiment control toolbar
DoToolbar();  

'Calculate and initialize variables
proc SetVariables()

ITI := ITIset * 1000;                   'Convert seconds of ITI into ms
ITIvarVal := ITI * ITIvar% / 100.0;     'Amplitude of ITI variation, ms
ITI -= ITIvarVal;                       'Give room for ITIvar
ITIvarVal *= 2;                         'Double amplitude for neg and pos variation nnnnn

noiseDur% := noiseDurSet% * 60;             'Convert mins to secs
noisePer% := 60;                            'Period of noise pattern repetition, s
noiseLoop% := noiseDur% / noisePer%;        'Num of noise periods in noiseDur
ITIloop% := ITI / (noisePer% * 1000);       'Num of noise periods in ITI
varLoop% := ITIvarVal / (noisePer% * 1000); 'Num of noise periods in ITI variation

return;
end;


func DoToolbar() 

ToolbarClear();  
  
ToolbarSet(1, "Stop", Stop%);     
ToolbarSet(2, "Start", Start%); 
ToolBarSet(3, "Settings", Settings%);

ToolbarEnable(1, 1);
ToolbarEnable(2, 1);
ToolbarEnable(3, 1);

return Toolbar("Experiment control", 2 + 128);
end;


'Create settings dialog box
func Settings%()  

DlgCreate("Settings");  'Start new dialog

DlgCheck(1, "Enable automatic program", 0, 2);

'Limitations on sound volume (50-115 dB) are specific for hardware
'They can be changed according to sound level calibration
DlgInteger(2, "Background volume (50–115 dB)", 50, 115, 0, 3);
DlgInteger(3, "Noise duration (min)", 0, 600, 0, 4);

DlgInteger(4, "Prepulse volume (50–115 dB)", 50, 115, 0, 6);
DlgInteger(5, "Prepulse duration (0–100 ms)", 0, 100, 0, 7);
DlgInteger(6, "Number of prepulses", 0, 100, 0, 8);

DlgInteger(7, "Pulse volume (50–115 dB)", 50, 115, 0, 10);
DlgInteger(8, "Pulse duration (0–100 ms)", 0, 100, 0, 11);
DlgInteger(9, "Number of pulses", 0, 100, 0, 12);

DlgInteger(10, "Prepulse-pulse interval (ISI) (ms)", 0, 1000, 0, 14);
DlgInteger(11, "Number of prepulse-pulse pairs", 0, 100, 0, 15);

DlgInteger(12, "Inter-trial interval (ITI) (s)", 1, 3600, 0, 17);
DlgInteger(13, "ITI variation (0–100%)", 0, 100, 0, 18);

DlgString(14, "Sequence of blocks", 20, "RPD", 0, 20);
DlgText("R — pRepulse, P — Pulse, D — Double", 0, 21);

DlgButton(1, "OK");
DlgButton(2, "Save settings", SaveSettings%);

DlgLabel(15, currentSettingsFile$, -2, 1);

if info% <> 1 then      'Settings opened for the first time before experiment
    DlgButton(3, "Load settings", LoadSettings%, 2, 1);
    DlgButton(0, "Cancel");
else                    'Seeings opened after experiment starts 
    DlgButton(0, "");
endif;

'Enable/disable dialogue items for automatic program 
DlgAllow(0x3ff, 0, Change%);

var ok% := DlgShow(auto%, noiseDb, noiseDurSet%, prePulseDb, prePulseDur%,
numPrep%, pulseDb, pulseDur%, numPulse%, ISI%, numPair%, ITISet, ITIvar%,
blockSeq$, currentSettingsFile$); 
'ok% is 0 if user cancels, variables updated if not

if ok% = 0 then 'If Cancel - don't enter sampling
    halt;
endif;

return 1;
end;


'Automatic/manual settings dialogue box
func Change%(item%)

var v%;
docase
    case ((item% = 1) or (item% = 0)) then      '0 is initial setup
        v% := DlgValue(1);                      'Get check box state
        DlgEnable(v%, 3, 6, 9, 11, 12, 13, 14); 'Enable automatic variables
endcase; 

return 1;                     
end;


func LoadDefaultSettings%()

FileOpen(defaultSettings$, 8, 0);

'Read settings from the file
var n% := Read(auto%, noiseDb, noiseDurSet%, prePulseDb, prePulseDur%, numPrep%, 
pulseDb, pulseDur%, numPulse%, ISI%, numPair%, ITISet, ITIvar%, blockSeq$);
currentSettingsFile$ := FileName$(3) + FileName$(4);

FileClose();  
return 1;
end;


func LoadSettings%()

FileOpen("", 8, 0);
currentSettingsFile$ := FileName$(3) + FileName$(4);

'Read settings from chosen file
var n% := Read(auto%, noiseDb, noiseDurSet%, prePulseDb, prePulseDur%, numPrep%, 
pulseDb, pulseDur%, numPulse%, ISI%, numPair%, ITISet, ITIvar%, blockSeq$);

'Update all dialogue values with settings from file
DlgValue(1,auto%); DlgValue(2,noiseDb); DlgValue(3,noiseDurSet%); 
DlgValue(4,prePulseDb); DlgValue(5,prePulseDur%); DlgValue(6,numPrep%); 
DlgValue(7,pulseDb); DlgValue(8,pulseDur%); DlgValue(9,numPulse%); 
DlgValue(10,ISI%); DlgValue(11,numPair%); DlgValue(12,ITIset); DlgValue(13,ITIvar%);
DlgValue$(14,blockSeq$); DlgValue$(15,currentSettingsFile$);

'Toggle "Enable automatic program" checkbox
Change%(1);

FileClose();  
return 1;
end;


func SaveSettings%() 

FileNew(1);

'Print current dialogue values into new file
var i%;
for i% := 1 to 13 do
    Print("%f,", DlgValue(i%));
next;
Print("%s", DlgValue$(14));

'Prompt user to save the file with settings
FileSaveAs("");

currentSettingsFile$ := FileName$(3) + FileName$(4);
DlgValue$(15, currentSettingsFile$);

FileClose();
return 1;
end;


'Start experiment
func Start%()

SampleStart();                      'Start sampling  
Resume%();                          'Start background noise and update doolbar buttons
ToolbarEnable(1, 1);                'Enable Stop button

return 1;
end;


'Pause sound output
func Pause%()

ToolbarSet(2, "Resume", Resume%);   'Replace "Pause" button with "Resume"
SampleKey("h");

return 1;
end;


'Resume output after pause
func Resume%()

ToolbarSet(2, "Pause", Pause%);     'Replace "Resume" button with "Pause"
SampleKey("s");                     'Start background noise

return 1;
end;


'Stop sampling
func Stop%()  

SampleStop();         'Stop sampling
SampleKey("h");       'Stop sequencer output

return 0; 
end;


'Generate waves for sound output
proc makeWaves()

var ExpN$;   'Virtual channel expression for background noize
var ExpR$;   'Virtual channel expression for prepulse
var ExpP$;   'Virtual channel expression for pulse

var DAC% := 0;    'Output DAC

var memN%;   'Memory channel for noise 
var memR%;   'Memory channel for prepulse
var memP%;   'Memory channel for pulse

var Noise[0];   'Array for generated white noise

'Create new file for virtual data
var virtDataHandle% := FileNew(7, 2, 5, 1, 10);   'upt = 5 us

MemDeleteItem(memN%);
MemDeleteItem(memR%);
MemDeleteItem(memP%);

'Create new memory channels and attach them to the current file
memN% := Memchan(1, 0, 0.00002);    '4 times larger than 'upt' argument of FileNew()
memR% := Memchan(1, 0, 0.00002);                                                       
memP% := Memchan(1, 0, 0.00002);

'Convert sound volume in decibels to output voltage in mV
var noiseAmp := Db2Amp(noiseDb);
var prePulseAmp := Db2Amp(prePulseDb);
var pulseAmp := Db2Amp(pulseDb);

'Generate noise sequence for background noise
Resize Noise[noisePer% / Binsize(memN%)];    
Rand(Noise[], 2*noiseAmp, -noiseAmp);   '2*noiseAmp - scale of the random number
Memsetitem(memN%, 0, 0, Noise[]);       '-noiseAmp - offset of the random number

const nMax% := 1000000;
var wave[nMax%]; 'Real and integer wave, first time
var n% := ChanData(memN%, wave, 0, MaxTime(memN%)); 

'Generate noise sequence for prepulse
Resize Noise[prePulseDur% / Binsize(memR%)];    
Rand(Noise[], 2*prePulseAmp, -prePulseAmp);
Memsetitem(memR%, 0, 0, Noise[]); 

'Generate noise sequence for pulse
Resize Noise[pulseDur% / Binsize(memP%)];    
Rand(Noise[], 2*pulseAmp, -pulseAmp);
Memsetitem(memP%, 0, 0, Noise[]); 

var virtChanN := VirtualChan(0, "", memN%);
var virtChanR := VirtualChan(0, "", memR%);
var virtChanP := VirtualChan(0, "", memP%);

'Form envelope
ExpN$ := Print$("Ch(%d)", memN%); 
'Set the sample rate to match memory channel, or else DAC output will be trimmed
VirtualChan(virtChanN, "", 0, Binsize(memN%)); 
VirtualChan(virtChanN, ExpN$);   'Write the expression
ChanTitle$(virtChanN, "Noise");
PlayWaveAdd("N", "Noise", DAC%, 0, noisePer%, virtChanN, 1); 'Add waveform to list

ExpR$ := Print$("Ch(%d)", memR%); 
VirtualChan(virtChanR, "", 0, Binsize(memR%)); 
VirtualChan(virtChanR, ExpR$);   
ChanTitle$(virtChanN, "Prepulse");
PlayWaveAdd("R", "Prepulse", DAC%, 0, prePulseDur%, virtChanR, 1); 

ExpP$ := Print$("Ch(%d)", memP%);
VirtualChan(virtChanP, "", 0, Binsize(memP%)); 
VirtualChan(virtChanP, ExpP$);   
ChanTitle$(virtChanP, "Pulse");
PlayWaveAdd("P", "Pulse", DAC%, 0, pulseDur%, virtChanP, 1); 

PrintLog(SampleHandle(0));
'After data has been loaded, close the view with the virtual waveforms
View(virtDataHandle%);
FileClose(0, -1);

return;
end;


'Convert sound volume in decibels into voltage amplitude
func Db2Amp(db)  

'   db - sound level in decibels set by user
'   volume - percent of the maximal output voltage amplitude on the given apparatus
'   amplitude - output voltage amplitude
'
'   Calibration:
'   1.  Assign 
'       var volume := db;
'   2.  Set "Background volume" in the Settings dialogue box in the range 1-100
'       and measure the actual sound volume in the apparatus' chamber 
'       with a sound level meter
'       ! It is important to measure the sound level on a steady noise 
'         rather than short pulses, as the time of the pulse might not be enough 
'         for a sound level meter to measure it correctly
'       2.1.    Set "Background volume" as 100. 
'               If you use a sound amplifier, set its own volume to the lowest level
'               that yields the maximal sound volume necessary in the experiment
'               (e.g. 120 db)
'       2.2.    Set "Background volume" in the range 1-100 with a small step.
'               For each value measure the corresponding sound level
'               ! It may be necessary to adjust the sound level meter's settings 
'               to different sound volume ranges
'   3.  Plot sound level as a function of the "Background volume" in the range 1-100.
'       Make a logarithmic approximation (e.g. in the MS Excel)
'   4.  Take the values of "a" and "b" from the resulting equation in the format 
'       y=a*ln(x)+b, where y=db, and x=volume.
'   5.  Assign the values to the variables "a" and "b" below, 
'       reassign "volume" to the formula

var a := 9.7861;
var b := 72.061;

'Comment for calibration:
var volume := Pow(_e,(db-b)/a);
'Uncomment for calibration:
'var volume := db;

var maxVoltage := 2;    'Maximal output voltage on the given apparatus
var amplitude := maxVoltage * volume / 100; 

return amplitude;
end;


func WriteSequence%()

var Seq%; 'Sequence file handle
var Err%; 'Error check
var Path$;
Const Seq$ := "PPI_Seq.pls";

'Path is the location of this script
Path$ := View(App(3)).Filename$(1) + View(App(3)).Filename$(2);

Seq% := Filenew(2, 0);
If seq% < 0 then
    Message("Sequence file could not be produced. Halting");
    halt;
endif

View(Seq%);

var msPerStep := 1;
Print("                SET    %f,1,0\n", msPerStep); 'msPerStep, DACscale, DACoffset 
Print("                VAR    V1\n");   'Loop counter, noise periods in starting noise
Print("                VAR    V2\n");   'Loop counter, number of prepulses
Print("                VAR    V3\n");   'Loop counter, number of pulses
Print("                VAR    V4\n");   'Loop counter, number of paired pulses
Print("                VAR    V5\n");   'Loop counter, noise periods in ITI
Print("                VAR    V6\n");   'Random variation of ITI
Print("                VAR    V7\n");   'Noise period, ms
Print("                VAR    V8\n");   'Loop counter, noise periods in ITI variation
Print("                VAR    V9\n");   'V6 mod V7, remaining time of ITI variation

Print("HH:    'h       WAVEST S\n");    'Set 'h' key for halt, stop the output
Print("                HALT\n");        'Stop the sequence

'Loop of background noise on start
WriteNoise();

'For automatic experiment program
if auto% then    
    
    'Read sequence of blocks set by user 
    var blockSeqLoop$ := blockSeq$;
    var a%;
    for a% := 0 to len(blockSeqLoop$) do
        docase
            case Left$(blockSeqLoop$, 1) = "R" then
                Print("                MOVI V2, %d\n", numPrep%);  'Set loop counter
                if numPrep% <> 0 then
                    Print("                CALL RO\n"); 'Go to pRepulse Output
                endif;
            case Left$(blockSeqLoop$, 1) = "P" then
                Print("                MOVI V3, %d\n", numPulse%); 'Set loop counter
                if numPulse% <> 0 then
                    Print("                CALL PO\n"); 'Go to Pulse Output
                endif;
            case Left$(blockSeqLoop$, 1) = "D" then
                Print("                MOVI V4, %d\n", numPair%);  'Set loop counter
                if numPair% <> 0 then
                    Print("                CALL DO\n"); 'Go to Double Output
                endif;
        endcase;
        blockSeqLoop$ := DelStr$(blockSeqLoop$, 1, 1);  'Delete the leftmost character
    next;
    Print("                JUMP HH\n"); 'Halt
    WriteITI(msPerStep);
    
'For manual control of stimuli's presentation
else
    Print("PP:  'r         CALL RO\n"); 'Set 'r' key for pRepulse     
    Print("                JUMP ST\n");
    Print("PU:  'p         CALL PO\n"); 'Set 'p' key for Pulse     
    Print("                JUMP ST\n");
    Print("PA:  'd         CALL DO\n"); 'Set 'd' key for Double (prepulse+pulse pair)  
    Print("                JUMP ST\n");
endif;    

WritePrepulses();
WritePulses();
WriteDoubles();
    
Err% := FileSaveAs(Path$+Seq$, 2, 1);
FileClose(0);
Err% := SampleSequencer(Path$ + Seq$);

If err% < 0 then
    Message("Sequencer failed to load. Halting");
    Halt
endif

return 1
end


proc WriteNoise()

'Assign variable as a loop counter
Print("ST:    's       MOVI V1, %d\n", noiseLoop%);

'Play as many noise periods as fit in noiseDur
if noiseLoop% <> 0 then
    Print("NL:             WAVEGO N,TW\n"); 'Set noise waveform
    Print("                WAVEST T\n");    'Start noise
    Print("                DELAY s(%d)\n", noisePer%); 'period of noise repetition
    Print("                WAVEST S\n");    'Stop noise
    Print("                DBNZ V1, NL\n"); 'Go to the start of the loop
endif;

'Play the remaining time of the starting background noise,
'if there is no whole number of noise periods in it
if noiseDur% mod noisePer% <> 0 then
    Print("                WAVEGO N,TW\n");
    Print("                WAVEST T\n");
    Print("                DELAY s(%d)\n", noiseDur% mod noisePer%); 
    Print("                WAVEST S\n");
endif;

'In manual control mode play background noise endlessly
if not auto% then
    Print("                JUMP ST\n");
endif;

return;
end;


proc WritePrepulses()

'Prepulse
Print("RO:             WAVEGO R,TW\n");     'Set pulse waveform
Print("                WAVEST T\n");        'Start prepulse
Print("                DELAY ms(%d)\n", PrePulseDur%);
Print("                WAVEST S\n");        'Stop prepulse

if auto% then
    Print("                CALL IT\n");     'Write ITI noise
    Print("                DBNZ V2,RO\n");  'Repeat for the number of prepulses
endif;
Print("                RETURN\n");

return;
end;


proc WritePulses()

'Pulse
Print("PO:             WAVEGO P,TW\n");      'Set pulse waveform
Print("                WAVEST T\n");         'Start pulse
Print("                DELAY ms(%d)\n", pulseDur%);
Print("                WAVEST S\n");         'Stop pulse

if auto% then
    Print("                CALL IT\n");     'Write ITI noise
    Print("                DBNZ V3,PO\n");  'Repeat for the number of pulses
endif;
Print("                RETURN\n"); 


return;
end;


proc WriteDoubles() 'Prepulse+pulse par

    'Run prepulse
Print("DO:             WAVEGO R,TW\n");     'Set prepulse waveform
Print("                WAVEST T\n");        'Start prepulse
Print("                DELAY ms(%d)\n", PrePulseDur%);
    'Run background noise during ISI
Print("                WAVEGO N,TW\n");     'Set noise waveform
Print("                WAVEST T\n");        'Start noise
Print("                DELAY ms(%d)\n", ISI%);
    'Run pulse
Print("                WAVEGO P, TW\n");    'Set pulse waveform
Print("                WAVEST T\n");        'Start pulse
Print("                DELAY ms(%d)\n", pulseDur%);
Print("                WAVEST S\n");        'Stop pulse

if auto% then
    Print("                CALL IT\n");     'Write ITI noise
    Print("                DBNZ V4,DO\n");  'Repeat for the number of pairs
endif;    
Print("                RETURN\n");

return;
end;


proc WriteITI(msPerStep)

'Assign variable as a loop counter
Print("IT:             MOVI V5, %d\n", ITIloop%);

'Play as many noise periods as fit in ITI
if ITIloop% <> 0 then
    Print("TL:             WAVEGO N,TW\n");     'Set noise waveform
    Print("                WAVEST T\n");        'Start noise
    Print("                DELAY s(%d)\n", noisePer%);
    Print("                WAVEST S\n");        'Stop noise
    Print("                DBNZ V5, TL\n");     'Go to the start of the loop
endif;

'Play the remaining time of ITI, if there is no whole number of noise periods in it
if ITI mod (noisePer% * 1000) <> 0 then
    Print("                WAVEGO N,TW\n");
    Print("                WAVEST T\n");
    Print("                DELAY ms(%d)\n", ITI mod (noisePer% * 1000));
    Print("                WAVEST S\n");
endif;

'Sequencer instruction MOVRND generates numbers in the range Pow(2,bits)-1
'Express absolute time of ITI variation as a binary logarithm
'Divide ITIvarVal by msPerStep of sequencer's SET directive to match DAC clock ticks
var bits%;
if ITIvarVal > 1 then  '0 causes error in the logarithm
    bits% := Round(Ln(ITIvarVal/msPerStep)/Ln(2));   
    WriteITIvariation(bits%);    
else
    Print("                RETURN\n");
endif;

return;
end;


proc WriteITIvariation(bits%)

Print("                MOVRND V6,%d\n", bits%); 'V6 = random num in range Pow(2,bits)-1
Print("                BGT V6, ms(%d), TRIMVAR\n", ITIvarVal); 'if V6>ITIvarVal: TRIMVAR
Print("CONTVAR:        MOVI V7, ms(%d)\n", noisePer% * 1000); 'V7 := noisePer, ms
Print("                BLT V6, V7, NORMVAR\n"); 'if V6 < V7: output V6 without loop

'Prepare variables for loop
Print("                MOV V8, v6\n"); 'V8 := V6 (full variation)
Print("                DIV V8, v7\n"); 'V8 /= V7 (whole num of noise periods in var)
Print("                NEG V9, v8\n"); 'V9 := -V8
Print("                MUL V9, V7\n"); 'V9 *= V7
Print("                ADD V9, V6\n"); 'V9 += V6 (V9=V6 mod V7 - remaining time of var)

'Play as many noise periods as fit in ITIvarVal
Print("VARLOOP:        WAVEGO N,TW\n");     'Set noise waveform
Print("                WAVEST T\n");        'Start noise
Print("                DELAY V7\n");        'Play noise for one noise period
Print("                WAVEST S\n");        'Stop noise
Print("                DBNZ V8, VARLOOP\n");'Go to the start of the loop

'Check if there is any time of variation remained
Print("                BEQ V9, 0, RET\n");  'if V9=0: RETURN

'Play the remaining time of var, if there is no whole number of noise periods in it
Print("                WAVEGO N,TW\n");     'Set noise waveform
Print("                WAVEST T\n");        'Start noise
Print("                DELAY V9\n");        'Play the remainder of noise    
Print("                WAVEST S\n");        'Stop noise
Print("                JUMP RET\n");        'RETURN

'Output var in one step without loop
Print("NORMVAR:        WAVEGO N,TW\n");     'Set noise waveform
Print("                WAVEST T\n");        'Start noise
Print("                DELAY V6\n");        'Play full time of variation    
Print("                WAVEST S\n");        'Stop noise

Print("RET:            RETURN\n");

'V6 is a power of 2, if it is bigger than the max variation needed, V6:=ITIvarVal
Print("TRIMVAR:        MOVI V6, ms(%d), CONTVAR\n", ITIvarVal);

return;
end;
